# Supplementary material for: Plasma ctDNA is a tumor tissue surrogate and enables clinical-genomic stratification of metastatic bladder cancer
Source: Nat Commun. 2021 Jan 8;12:184. doi: 10.1038/s41467-020-20493-6 (PMC7794518; doi:10.1038/s41467-020-20493-6)
Supplement: Supplementary file 5 — Source Data [file 41467_2020_20493_MOESM5_ESM.xlsx]

## Sheet: Table 1
Patient	Tissue retrieved (0=no, 1=yes)	Age at metastatic diagnosis	Sex (0=female, 1=male)	Smoker (0=no, 1=yes)	Upper tract involvement (0=no, 1=yes)	Metastatic at diagnosis (0=no, 1=yes)	Initial histology of invasive component (0=pure urothelial, 1=mixed urothelial with variant, 2=pure variant)	Cystectomy (0=no, 1=yes)	Trimodal therapy (0=no, 1=yes)	Chemotherapy (0=no, 1=yes)	ECOG PS at metastatic diagnosis	Visceral disease at metastatic diagnosis (0=no, 1=yes)	First-line treatment for metastatic disease (0=cisplatin, 1=carboplatin, 2=PD-(L)1, 3=PD-1 with CTLA-4, 4=taxane, 5=other)	Metastatic diagnosis to initiation of first-line treatment (days)	Metastatic diagnosis to first cell-free DNA collection (days)	Follow-up from metastatic diagnosis (months)	Follow-up from first cell-free DNA collection (months)
17-042	1	80.6762	1	1	0	0		1	0	0	1	1	1	730	716	27.9918	4.46826
17-045	1	54.4285	1	0	0	0	2	1	0	0	2	1	0	31	11	5.12526	4.76396
17-058	1	63.3484	1	1	0	0	0	0	1	1	1	1	4	35	21	2.39836	1.70845
17-086	1	62.4285	1	0	0	0	0	1	0	1	0	0	5	39	32	32.1314	31.0807
17-095	1	52.1451	0	1	0	0	0	1	0	1	1	1	2	74	26	12.1561	6.4067
17-099	1	67.0637	1	1	0	0	0	1	0	0	1	1	0	84	539	46.653	28.9452
17-106	1	62.1821	1	1	0	0	2	0	0	1	1	0	2	38	13	14.3901	3.44976
17-160	1	80.6215	1	1	0	1	1				1	1			14	2.43121	1.97129
17-167	1	68.449	1	0	0	0		0	0	0	3	1			3	2.98973	2.89123
17-186	1	75.5318	1	1	0	0		0	0	0		1	1	98	1572	73.9877	22.3413
17-194	1	74.5051	0	1	0	1	2				1	1	1	65	62	15.1458	13.1091
17-225	1	62.976	1	1	0	0	0	0	1	1	2	1	2	101	30	7.8193	6.83382
17-229	1	65.065	1	0	0	0	1	1	0	1	0	1	0	93	326	13.6016	2.89123
17-232	0	73.8179	0	1	1	1	0				2	1	1	43	425	19.614	5.65104
17-233	1	69.6126	1	0	1	0	2	1	0	0	0	1			16	1.34702	0.821372
17-261	1	84.1561	0	0	0	0	2	0	1	0		1	2	121	54	14.6858	5.19107
17-262	1	48.9719	1	0	0	0	0	1	0	0	0	0	0	31	795	42.1848	11.8278
17-279	1	59.3018	1	1	1	0	2	1	0	0	0	0	3	70	631	26.2505	5.51962
17-285	1	70.9897	0	1	0	0	2	0	0	0		1	0	-18	-26	10.1191	10.9735
17-294	1	66.4449	0	0	0	0	2	1	0	1	1	0	0	288	281	33.347	24.1155
17-297	1	65.1663	1	1	0	0	2	0	0	0	2	1			19	3.38398	2.75981
17-304	1	76.0548	1	1	0	0	2	1	0	0	0	0	0	384	104	26.0534	14.3247
17-305	1	77.5332	0	0	1	0	0	1	0	0	1	1	1	441	463	35.5811	20.37
17-308	0	47.8905	0	0	1	1	2				1	1	0	15	6	7.09651	6.89953
17-309	1	73.358	1	0	0	0	0	1	0	1	1	1	1	223	93	24.8049	17.7416
18-040	0	76.3422	1	0	0	0	0	1	0	0	0	1	1	24	7	19.5811	19.3515
18-080	0	76.2957	1	1	0	0	0	0	0	0	0	1	1	54	18	12.2546	11.6635
18-083	0	50.9952	1	0	0	0	1	1	0	1	0	1	0	50	35	16.4271	15.2775
18-146	0	76.7803	1	1	1	0	2	1		0	3	1	1	20	13	1.1499	0.722807
18-203	0	43.5209	0	0	0	0	2	1	0	1	0	1	2	71	32	6.34086	5.28964
18-211	1	41.6509	1	0	1	0	2	1	0		0	1	3	3	507	35.8768	19.2201
18-215	0	59.2882	1	0	0	0	2	1	0	0	1	1	0	29	12	13.6016	13.2077
18-221	0	74.5188	1	0	0	0	2	1	0	1	0	0	2	92	80	21.9466	19.3187
18-256	0	72.7693	1	0	0	0	2	1	0	0	2	0	0	11	10	13.6345	13.3062
18-262	0	70.7023	0	0	1	0		1	0	0	1	1	0	47	5	11.269	11.105
18-293	0	81.9548	1		0	0	0	1	0	0	2	1	0	43	42	17.4784	16.0989
18-318	0	68.3121	1	1	1	0	2	1	0	0	3	1			39	4.17248	2.89123
18-327	0	82.319	1	1	0	0	2	1	0	0	1	1			27	14.0945	13.2077
18-350	0	54.319	1	0	1	1					2	1	0	34	21	13.1745	12.4849
18-358	0	77.3388	1	1	1	0	2	1	0	0	3	1	0	82	67	13.4702	11.2692
18-385	0	65.3032	1	0	0	0	2	0	0		0	0	0	-62	309	24.5749	14.4233
18-443	0	74.3901	1	1	0	0	2	1	0	1	0	0	2	26	0	12.3203	12.3206
18-460	0	48.9144	1	1	0	1	0				1	1	0	35	28	13.0431	12.1235
18-463	0	83.0746	1	1	0	0	0	1	0	1	1	1	2	35	34	10.1191	9.00224
18-470	0	51.9754	0	1	1	0	0	1	0	0	1	1	0	95	91	13.1745	10.185
BC-001	1	76.5366	1	1	0	0		1	0	0	1	0			315	14.4559	4.10686
BC-002	1	58.0835	1	1	0	0	0	1	0	0	1	1	1	-1	263	10.6119	1.97129
BC-005	1	73.3771	1	0	0	0	2	1	0	1	2	0			34	2.75975	1.64274
BC-007	1	63.3292	1	1	0	0	0	1	0	0	3	1	0	20	80	5.55236	2.92408
BC-008	1	61.5195	1	1	0	0	2	1	0	1	2	1			63	2.85832	0.788517
BC-010	1	66.5626	1	1	0	1	0				2	0	1	33	265	34.1684	25.4625
BC-013	0	74.4175	1	1	0	0		1	0	0	1	1	1	45	866	36.5996	8.14801
BC-014	0	59.1595	1	1	0	1	0				0	1	3	87	87	7.19507	4.33684
BC-015	1	79.655	1	0	0	0	0	1	0	0		1	1	50	53	5.97947	4.23828
BC-016	1	36.6461	1	1	0	0	1	1	0	1		1	2	48	47	4.27105	2.72696
BC-017	1	73.7851	1	1	1	0	2	1	0	0	0	0			770	27.0719	1.77416
BC-018	1	70.8747	1	1	0	0	0	1	0	0		0			75	8.44353	5.97959
BC-019	1	73.5688	1	0	0	0	2	1	1	1	1	1	3	51	36	3.154	1.97129
BC-020	1	47.4168	1	1	0	1	2				1	1	0	27	178	21.5524	15.7046
BC-T2	1	88.0684	1	1	0	0	2	0	1	0	1	1			152	13.5688	8.57512
d10044	1	59.7153	1	1	0	1	1				0	1	0	83	31	18.3655	15.6389
d10091	1	63.8932	1	1	0	1	1				1	0			10	1.9384	1.60989
d10236	0	61.2731	1	1	0	1	0	1	0	1	0	0	0	37	1318	45.4702	2.16842
d10840	1	60.2683	1	0	0	0	0	1	0	1	0	1	5	99	1001	39.1294	6.24243
d10892	1	77.6263	1	1	0	0	1	1	0	1	2	1	2	27	5	2.82546	2.66125
d11216	0	73.2923	1	1	0	1	0				0	1	0	15	0	17.7413	17.7416
d11340	1	85.4702	1	1	0	0		0	0	0	1	0			62	13.6016	11.5649
d11366	0	59.2663	0	1	0	0	0	0	0	0		1	0	39	2	10.809	10.7435
ID10	1	80.8378	1	1	0	0		1	0	0	0	0	2	31	31	32.5257	31.5078
ID11	1	68.835	1	1	1	0	0	0		0		0	1	0	389	21.848	9.06795
ID12	1	70.4586	1	1	0	0	1					0	0	49	316	41.8891	31.5078
ID13	1	75.2526	1	1	0	0		1	0	1	2	1	2	35	35	3.84394	2.29984
ID14	1	59.6523	1	1	0	0		0	0			1	1	72	304	21.4867	8.80511
ID15	1	66.6092	1	1	0	0	0			0		1	1	10	360	14.7187	2.89123
ID16	1	58.8392	1	1	0	0	0	1		0	0	0	2	50	43	18.5298	17.1174
ID17	1	62.4668	0	1	0	0	0			1	1	1	2	43	43	4.79671	0.919937
ID18	1	79.2964	1	1	0	0		1		0	1	1	1	33	194	12.1561	3.31834
ID19	1	68.9582	1	1	0	0	0	1	0	1	0	1	2	338	332	24.5421	13.6348
ID2	1	53.5332	1	1	0	0	0	0	1	1	1	1	0	-70	581	23.9507	4.50112
ID21	1	49.7084	1	1	0	1	1	1		1		0	2	259	258	11.8604	0.887082
ID3	1	58.8693	1	1	0	0	0	1	0	0	0	0	2	37	37	16.9199	15.7046
ID4	1	53.2485	0	1	1	1	0	1		1		1	0	22	603	22.2094	2.00415
ID5	1	71.6167	1	1	1	0	0	1	0	0	0	1	2	0	0	32.3614	32.3621
ID7	1	74.3491	1	0	1	0		0	0	0		0	0	30	111	10.6776	7.03095
ID8	1	56.7885	1	0	1	0	0	1	0	1	1	1	2	35	29	3.67967	2.72696
ID9	1	84.9035	1	1	0	0	0	1	0	0	0	1	2	2	3	33.0842	32.9863
T-001	0	57.462	1		0	0	0	1			0	1	1	80	80	16.7885	10.5136
T-002	0	51.3402	1	1	1	1	0				1	1	0	35	35	11.8275	10.6778
T-007	0	64.5777	1		0	0	0				2	1	0	39	39	7.75359	6.47241
T-010	0	68.7118	1		0	1	0	1		1	0	1	0	82	71	10.5462	8.21372
T-012	0	75.6468	1	1	0	0	0	1			0	1	0	48	49	17.0185	15.4089
T-014	0	59.7481	1	1	0	0	0	1		1	0	0	2	26	358	16.0986	4.33684
T-015	1	69.1389	0		0	0	0	1			0	1			0	1.51129	0
T-017	0	77.8234	1	1	0	0	0	1	0		0	0	5	19	679	27.7947	5.48677
T-018	0	71.7755	1	1	0	0	0	1		1	0	1	5	14	420	14.423	0.624243
T-021	0	56.5092	0		0	1	1	1			0	1	0	139	146	11.5318	0.689953
T-022	1	67.1896	1		0	0	0	1			0	1	0	62	426	22.0123	2.79267
T-024	0	45.9576	1		0	0	0	1		1	0	1	4	28	28	1.70842	0.788517
T-025	0	67.3922	1	1	0	0	0	1			0	1	0	90	708	47.9671	24.7069
T-026	0	51.6523	1		0	1	0	1		1	1	0			286	9.65914	0.262839
T-027	0	66.6585	1	1	0	0	0	1		1	2	1			41	2.03696	0.689953
T-029	1	62.7543	1		0	0	1	0			0	0	2	696	634	27.1376	6.30814
T-030	0	72.2628	0		0	0	0	1			0	1	0	16	1934	76.4189	12.8791
T-031	0	66.872	1		0	0	0	1			0		2	300	466	31.6386	16.3289

## Sheet: Figure 1B
Patient	ctDNA%	Sex	UT primary	Age at met. Dx
T-001	81	1	0	0
17-229	80.6	1	0	1
T-027	77.3	1	0	1
T-018	72.2	1	0	1
T-030	71	0	0	1
BC-002	70.6	1	0	0
BC-017	70.6	1	1	1
T-024	66.2	1	0	0
18-203	66.2	0	0	0
17-297	65.3	1	0	1
17-285	65.3	0	0	1
ID13	63	1	0	2
ID5	62.5	1	1	1
T-002	60.1	1	1	0
ID2	59.6	1	0	0
ID17	57.7	0	0	1
18-040	57.1	1	0	2
BC-016	56.1	1	0	0
ID18	54.5	1	0	2
17-309	54	1	0	1
18-146	52.9	1	1	2
T-026	52.4	1	0	0
17-058	52.4	1	0	1
ID21	50.2	1	0	0
18-256	48.5	1	0	1
ID16	45.6	1	0	0
17-106	40.6	1	0	1
17-194	36.7	0	0	1
T-022	36.1	1	0	1
17-045	36.1	1	0	0
d10044	36.1	1	0	0
18-215	34.7	1	0	0
d10840	34	1	0	1
17-095	33.3	0	0	0
d11366	32.6	0	0	0
ID4	30.5	0	1	0
17-308	29.1	0	1	0
17-233	28.3	1	1	1
17-232	28.3	0	1	1
BC-005	25.3	1	0	1
18-080	24.6	1	0	2
BC-001	24.6	1	0	2
18-385	22.2	1	0	1
17-042	21.4	1	0	2
d11216	19.8	1	0	1
ID14	18.2	1	0	0
17-225	16.5	1	0	1
18-460	16.5	1	0	0
BC-014	15.7	1	0	0
BC-015	15.7	1	0	2
T-012	13.1	1	0	2
18-470	12.2	0	1	0
BC-008	11.3	1	0	1
17-279	10.4	1	1	0
T-014	10.4	1	0	0
17-160	10.4	1	0	2
17-262	10.4	1	0	0
ID3	9.5	1	0	0
18-318	9.5	1	1	1
ID11	8.6	1	1	1
17-261	8.6	0	0	2
T-029	8.6	1	0	1
18-262	8.6	0	1	1
17-167	7.7	1	0	1
17-186	7.7	1	0	2
T-031	7.7	1	0	1
d10091	7.7	1	0	1
d10236	7.7	1	0	1
BC-020	7.7	1	0	0
BC-018	6.8	1	0	1
17-304	6.8	1	0	2
d11340	6.8	1	0	2
d10892	5.8	1	0	2
18-327	5.8	1	0	2
18-221	5.8	1	0	1
T-007	4.9	1	0	1
18-443	4.9	1	0	1
T-015	3.9	0	0	1
BC-007	3.9	1	0	1
18-083	3	1	0	0
T-017	3	1	0	2
ID12	3	1	0	1
T-021	2	0	0	0
17-294	2	0	0	1
BC-019	2	1	0	1
ID10	1.5	1	0	2
17-099	1	1	0	1
ID15	1	1	0	1
17-305	0	0	1	2
BC-013	0	1	0	1
T-010	0	1	0	1
BC-T2	0	1	0	2
18-211	0	1	1	0
BC-010	0	1	0	1
ID9	0	1	0	2
18-463	0	1	0	2
18-293	0	1	0	2
17-086	0	1	0	1
T-025	0	1	0	1
18-358	0	1	1	2
18-350	0	1	1	0
ID19	0	1	0	1
ID7	0	1	1	1
ID8	0	1	1	0

## Sheet: Figure 1C
Patient	ctDNA%	Treatment context		Patient	ctDNA%	Primary resected
17-042	21.4	0		17-042	21.4	1
17-045	36.1	0		17-045	36.1	1
17-045	13.1	2		17-045	13.1	1
17-058	52.4	0		17-058	52.4	0
17-086	0	0		17-086	0	1
17-086	0	1		17-086	0	1
17-086	0	2		17-086	0	1
17-095	0	0		17-095	0	1
17-095	33.3	1		17-095	33.3	1
17-095	12.2	0		17-095	12.2	1
17-099	1	2		17-099	1	1
17-099	1	1		17-099	1	1
17-106	7.7	0		17-106	7.7	0
17-106	23	1		17-106	23	0
17-106	40.6	0		17-106	40.6	0
17-160	10.4	0		17-167	7.7	0
17-167	7.7	0		17-186	7.7	0
17-186	7.7	0		17-186	0	0
17-186	0	1		17-225	16.5	0
17-194	36.7	0		17-225	14	0
17-194	0	0		17-225	10.4	0
17-225	16.5	0		17-229	80.6	1
17-225	14	0		17-233	28.3	1
17-225	10.4	2		17-261	0	0
17-229	80.6	0		17-261	0	0
17-232	28.3	0		17-261	8.6	0
17-233	28.3	0		17-262	8.6	1
17-261	0	0		17-262	10.4	1
17-261	0	1		17-262	0	1
17-261	8.6	1		17-279	10.4	1
17-262	8.6	0		17-285	65.3	0
17-262	10.4	2		17-294	2	1
17-262	0	1		17-294	0	1
17-279	10.4	1		17-297	65.3	0
17-285	65.3	0		17-304	0	1
17-294	2	0		17-304	6.8	1
17-294	0	1		17-305	0	1
17-297	65.3	0		17-305	0	1
17-304	0	0		17-309	38.1	1
17-304	6.8	0		17-309	54	1
17-305	0	1		17-309	19	1
17-305	0	1		18-040	57.1	1
17-308	29.1	0		18-080	24.6	0
17-308	0	1		18-080	0	0
17-309	38.1	0		18-083	3	1
17-309	54	0		18-083	0	1
17-309	19	0		18-146	52.9	1
18-040	57.1	0		18-203	66.2	1
18-080	24.6	0		18-211	0	1
18-080	0	1		18-211	0	1
18-083	3	0		18-215	34.7	1
18-083	0	1		18-215	0	1
18-146	52.9	0		18-221	5.8	1
18-203	66.2	0		18-221	0	1
18-211	0	1		18-256	48.5	1
18-211	0	1		18-256	0	1
18-215	34.7	0		18-262	8.6	1
18-215	0	1		18-262	2	1
18-221	5.8	0		18-293	0	1
18-221	0	1		18-293	0	1
18-256	48.5	0		18-318	9.5	1
18-256	0	1		18-327	5.8	1
18-262	8.6	0		18-358	0	1
18-262	2	1		18-385	22.2	0
18-293	0	0		18-443	4.9	1
18-293	0	1		18-463	0	1
18-318	9.5	0		18-470	12.2	1
18-327	5.8	0		BC-001	24.6	1
18-350	0	0		BC-002	70.6	1
18-358	0	0		BC-005	25.3	1
18-385	22.2	2		BC-007	3.9	1
18-443	4.9	0		BC-008	11.3	1
18-460	16.5	0		BC-013	0	1
18-463	0	0		BC-015	15.7	1
18-470	12.2	0		BC-015	4.9	1
BC-001	24.6	0		BC-016	56.1	1
BC-002	70.6	0		BC-017	70.6	1
BC-005	25.3	0		BC-018	6.8	1
BC-007	3.9	1		BC-019	2	1
BC-008	11.3	0		BC-T2	0	0
BC-010	0	1		d10236	7.7	1
BC-013	0	2		d10840	34	1
BC-014	15.7	0		d10892	5.8	1
BC-015	15.7	1		d11340	6.8	0
BC-015	4.9	2		d11366	32.6	0
BC-016	56.1	0		ID10	1.5	1
BC-017	70.6	0		ID10	0	1
BC-018	6.8	0		ID10	0	1
BC-019	2	0		ID10	0	1
BC-020	7.7	2		ID11	8.6	0
BC-T2	0	0		ID11	3.9	0
d10044	28.3	0		ID11	4.9	0
d10044	36.1	0		ID13	60.6	1
d10044	19.8	2		ID13	63	1
d10091	7.7	0		ID13	51.3	1
d10236	7.7	1		ID14	8.6	0
d10840	34	0		ID14	14.8	0
d10892	5.8	0		ID14	4.9	0
d11216	19.8	0		ID14	18.2	0
d11340	6.8	0		ID16	45.6	1
d11366	32.6	0		ID16	38.7	1
ID10	1.5	0		ID16	0	1
ID10	0	1		ID18	22.2	1
ID10	0	1		ID18	39.4	1
ID10	0	1		ID18	50.7	1
ID11	8.6	0		ID18	54.5	1
ID11	3.9	1		ID19	0	1
ID11	4.9	1		ID19	0	1
ID12	3	0		ID19	0	1
ID12	3	1		ID2	50.2	0
ID12	0	1		ID2	59.6	0
ID12	2	1		ID2	50.2	0
ID13	60.6	0		ID21	40	1
ID13	63	1		ID21	38.7	1
ID13	51.3	2		ID21	34.7	1
ID14	8.6	0		ID21	50.2	1
ID14	14.8	1		ID3	9.5	1
ID14	4.9	1		ID3	6.8	1
ID14	18.2	2		ID3	3	1
ID15	1	0		ID4	24.6	1
ID15	1	1		ID4	30.5	1
ID16	45.6	0		ID5	62.5	1
ID16	38.7	1		ID5	0	1
ID16	0	1		ID5	0	1
ID17	49.1	0		ID5	0	1
ID17	46.7	1		ID7	0	0
ID17	46.7	1		ID7	0	0
ID17	57.7	2		ID7	0	0
ID18	22.2	0		ID7	0	0
ID18	39.4	1		ID8	0	1
ID18	50.7	1		ID8	0	1
ID18	54.5	2		ID9	0	1
ID19	0	0		ID9	0	1
ID19	0	1		ID9	0	1
ID19	0	2		ID9	0	1
ID2	50.2	0		T-001	70.6	1
ID2	59.6	1		T-001	47.9	1
ID2	50.2	2		T-001	81	1
ID21	40	0		T-010	0	1
ID21	38.7	1		T-010	0	1
ID21	34.7	1		T-012	13.1	1
ID21	50.2	2		T-012	10.4	1
ID3	9.5	0		T-014	10.4	1
ID3	6.8	1		T-015	0	0
ID3	3	1		T-015	3.9	1
ID4	24.6	0		T-017	3	1
ID4	30.5	1		T-017	0	1
ID5	62.5	0		T-018	72.2	1
ID5	0	1		T-021	0	1
ID5	0	1		T-021	0	1
ID5	0	1		T-021	2	1
ID7	0	0		T-022	5	1
ID7	0	1		T-022	0	1
ID7	0	1		T-022	36.1	1
ID7	0	2		T-024	66.2	1
ID8	0	0		T-025	0	1
ID8	0	1		T-026	52.4	1
ID9	0	0		T-027	77.3	1
ID9	0	1		T-029	8.6	0
ID9	0	1		T-030	71	1
ID9	0	1		T-031	7.7	1
T-001	70.6	0
T-001	47.9	1
T-001	81	2
T-002	60.1	0
T-002	0	1
T-002	27.6	1
T-007	4.9	0
T-007	0	1
T-010	0	0
T-010	0	1
T-012	13.1	1
T-012	10.4	0
T-014	10.4	0
T-015	0	0
T-015	3.9	0
T-017	3	2
T-017	0	1
T-018	72.2	2
T-021	0	1
T-021	0	1
T-021	2	1
T-022	5	0
T-022	0	1
T-022	36.1	2
T-024	66.2	0
T-025	0	1
T-026	52.4	0
T-027	77.3	0
T-029	8.6	0
T-030	71	0
T-031	7.7	1

## Sheet: Figure 2A
Gene	Frequency in mUC ctDNA	Frequency in TCGA MIBC
TP53	0.5875	0.480583
KMT2D	0.275	0.283981
KDM6A	0.25	0.259709
ARID1A	0.25	0.245146
PIK3CA	0.2	0.220874
RB1	0.2	0.174757
TSC1	0.15	0.0849515
ATM	0.1375	0.13835
ERBB2	0.1375	0.121359
ERBB3	0.125	0.104369
EP300	0.1	0.152913
FGFR3	0.1	0.140777
STAG2	0.0875	0.13835
ERCC2	0.0875	0.0946602
BRAF	0.0875	0.026699
APC	0.075	0.0606796
KLF5	0.075	0.0582524
CDKN1A	0.0625	0.0898058
CREBBP	0.0625	0.121359
FGFR1	0.0625	0.0145631
FBXW7	0.0625	0.0752427
TXNIP	0.0625	0.0436893
KRAS	0.0625	0.038835
TSC2	0.05	0.026699
PTCH1	0.05	0.038835
NF1	0.05	0.0728155
BAP1	0.05	0.0339806
PTEN	0.05	0.0339806
CDKN2A	0.0375	0.065534
NFE2L2	0.0375	0.0631068
RXRA	0.0375	0.0582524
CCND1	0.025	0.0121359
NOTCH1	0.025	0.0339806
FANCC	0.025	0.0145631
AKT1	0.025	0.00970874
PIK3R1	0.025	0.0145631
CTNNB1	0.025	0.0339806
NOTCH3	0.025	0.0364078
CCNE1	0.025	0.00728155
PPARG	0.0125	0.0339806
MDM2	0.0125	0.0121359
NRAS	0.0125	0.0194175
FOXA1	0.0125	0.0339806
EGFR	0.0125	0.0169903
NOTCH2	0.0125	0.0291262
RUNX1	0	0.0291262
TERT	0	0.00728155
TACC3	0	0.0218447
HRAS	0	0.0436893
MYC	0	0.00485437
RUNX3	0	0.00728155

## Sheet: Figure 2C
Patient	Gene	Tissue logratio	ctDNA logratio	Tissue cancer%	ctDNA%	Tissue copies	ctDNA copies	Tissue error	ctDNA error
BC-007	CCND1	3.39	0.41	0.939	0.039	22.1984	18.8557	1.22113	1.0215
17-304	MDM2	1.04	0.07	0.246	0.068	10.5872	3.46226	0.346502	0.449689
BC-020	CCND1	1.18	0.31	0.566	0.077	6.47268	8.22617	0.43786	0.482734
d10091	ERBB2	4.11	1.91	0.606	0.077	55.6886	73.6387	1.58768	3.43381
17-279	PPARG	0.93	0.29	0.496	0.104	5.65031	6.28154	0.36743	0.171197
17-279	CCND1	1.23	0.62	0.496	0.104	7.42609	12.3245	0.517275	0.443082
17-262	PPARG	0.71	-0.06	0.689	0.104	3.84559	1.21662	0.227097	0.134318
17-262	MYC	1.05	-0.03	0.689	0.104	5.10749	1.60424	0.657003	0.274896
17-225	ERBB2	1.24	0	0.788	0.165	5.45682	2	0.167014	0.426398
ID14	PPARG	1.05	0.08	0.71	0.182	5.01558	2.62657	0.278947	0.0845749
17-042	CCND1	0.94	0.15	0.491	0.214	5.74146	3.02401	0.427389	0.15546
BC-001	PPARG	0.76	0.18	0.746	0.246	3.85922	3.08036	0.217141	0.0670627
BC-001	CCND1	1.09	0.11	0.746	0.246	5.02611	2.64413	0.312119	0.13154
BC-001	CCNE1	1.02	0.45	0.746	0.246	4.75581	4.97594	0.333466	0.0770952
BC-005	MYC	0.73	0.19	0.438	0.253	5.00748	3.11276	0.827909	0.131616
17-233	CCND1	0.77	0.16	0.374	0.283	5.7715	2.82888	0.498721	0.118374
ID4	MYC	0.92	0.2	0.456	0.305	5.91279	2.97507	0.907168	0.109936
17-095	CCND1	1.03	0.78	0.261	0.333	9.98486	6.30709	0.85577	0.15461
d10840	MYC	0.73	0.47	0.367	0.34	5.58931	4.26535	0.988077	0.118915
17-045	PPARG	0.78	0.28	0.777	0.361	3.8459	3.18668	0.211388	0.0489792
17-045	MYC	0.78	0.38	0.777	0.361	3.8459	3.66948	0.483156	0.105225
17-045	MDM2	1.97	1.06	0.777	0.361	9.51012	8.0107	0.209015	0.168242
T-022	PPARG	0.75	0.07	0.964	0.361	3.41451	2.27544	0.166876	0.0423444
17-194	PPARG	0.98	-0.11	0.883	0.367	4.20264	1.59993	0.213672	0.0367664
17-194	MYC	1.13	0.41	0.883	0.367	4.69216	3.7912	0.541886	0.105679
ID16	PPARG	2.25	0.76	0.742	0.456	12.1262	5.04163	0.613214	0.0540815
ID21	ERBB2	1.32	-0.03	0.63	0.502	6.75131	1.91801	0.220811	0.137267
ID21	CCND1	1.51	-0.11	0.63	0.502	7.86699	1.70752	0.494483	0.0553429
BC-016	ERBB2	4.6	3.94	0.693	0.561	69.1038	53.1523	1.94987	1.92484
BC-016	MYC	0.78	0.28	0.693	0.561	4.06964	2.76362	0.54172	0.0631769
ID17	ERBB2	3.15	-0.08	0.367	0.577	44.924	1.81302	1.34766	0.115356
ID2	MYC	0.87	0.34	0.788	0.596	4.10067	2.8918	0.507078	0.0619922
ID5	PPARG	1.95	1.21	0.644	0.625	10.8936	6.2028	0.57388	0.053901
ID5	MYC	2.83	1.74	0.644	0.625	20.9775	9.48913	2.41398	0.156007
ID13	MYC	1.85	0.94	0.913	0.63	7.70647	4.91596	0.863256	0.0888916
17-285	MYC	1.29	0.77	0.675	0.653	6.28231	4.16009	0.792008	0.0762277
17-297	MYC	0.81	0.3	0.784	0.653	3.92146	2.70795	0.488903	0.0550337
17-297	CCNE1	1.16	0	0.784	0.653	5.14942	2	0.349638	0.0212611

## Sheet: Figure 3A
Normlized VAF 1	Normalized VAF 2
0	0
0	0
97.7472	95.4545
0	13.7626
75.7951	86.3881
44.523	46.496
76.3251	78.1671
0	61.3229
70.1471	31.3901
0	65.6951
0	39.574
0	0
0	89.0135
0	96.6368
69.2647	0
54.8529	0
50.1471	0
59.7059	0
62.5	0
61.4706	0
57.6471	0
61.7647	0
137.059	0
24.5588	0
67.2059	0
64.1176	0
82.6471	0
66.9118	0
82.9412	0
129.412	0
0	28.3632
102.257	101.149
44.5824	55.4023
93.1151	91.8391
47.6298	39.1954
56.4334	61.6092
60.3491	46.6387
94.015	0
0	65.9664
0	0
0	0
0	0
0	0
204.167	335.115
154	178.736
0	0
0	67.8161
0	51.7241
0	56.8966
0	55.1724
38.6018	35.1351
49.5441	0
38.4498	35.1351
80.2432	66.967
0	0
0	0
77.732	77.2964
0	0
0	0
85.9794	93.5875
36.4975	35.1499
28.6416	31.8801
76.4321	70.8447
29.6236	30.2452
30.6056	30.7902
78.5597	88.0109
20.1309	38.6921
22.7557	27.3852
37.1608	25.9717
63.048	58.1272
66.8058	74.5583
82.8471	71.8615
31.2719	36.3636
31.1552	32.0346
21.3536	28.86
31.2719	24.9639
57.6429	50.7937
89.965	87.1573
57.0595	53.6797
75.9627	59.4517
85.7643	66.0895
60	62.5247
227.273	104.339
61.8182	63.3136
64.2424	0
0	65.8777
75.2768	66.3551
87.2079	41.1215
32.9643	0
60.6396	0
60.3936	0
28.5363	0
43.0504	0
41.1408	0
55.0971	51.9231
96.4806	84.2949
25.7282	0
39.3204	32.0513
89.3204	66.3462
0	0
0	0
97.7472	87.5635
0	0
75.7951	69.5565
44.523	64.1129
76.3251	78.8306
0	36.9863
70.1471	35.1598
0	54.7945
0	50.2283
0	23.9726
0	59.8174
0	77.6256
69.2647	0
54.8529	0
50.1471	0
59.7059	0
62.5	0
61.4706	0
57.6471	0
61.7647	0
137.059	0
24.5588	0
67.2059	0
64.1176	0
82.6471	0
66.9118	0
82.9412	0
129.412	0
0	0
102.257	97.5684
44.5824	66.8693
93.1151	94.0223
47.6298	31.003
56.4334	64.539
60.3491	67.0732
94.015	0
0	0
0	41.8699
0	28.9855
0	48.4702
0	76.3285
204.167	79.2271
154	226.351
0	286.486
0	73.6486
0	0
0	0
0	0
38.6018	59.2523
49.5441	21.4953
38.4498	65.7944
80.2432	76.4486
0	17.9439
0	15.8879
77.732	68.2963
0	13.3333
0	81.037
85.9794	135.111
0	0
0	0
95.4545	87.5635
13.7626	0
86.3881	69.5565
46.496	64.1129
78.1671	78.8306
61.3229	36.9863
31.3901	35.1598
65.6951	54.7945
39.574	50.2283
0	23.9726
89.0135	59.8174
96.6368	77.6256
0	0
0	0
0	0
0	0
0	0
0	0
0	0
0	0
0	0
0	0
0	0
0	0
0	0
0	0
0	0
0	0
28.3632	0
101.149	97.5684
55.4023	66.8693
91.8391	94.0223
39.1954	31.003
61.6092	64.539
46.6387	67.0732
0	0
65.9664	0
0	41.8699
0	28.9855
0	48.4702
0	76.3285
335.115	79.2271
178.736	226.351
0	286.486
67.8161	73.6486
51.7241	0
56.8966	0
55.1724	0
35.1351	59.2523
0	21.4953
35.1351	65.7944
66.967	76.4486
0	17.9439
0	15.8879
77.2964	68.2963
0	13.3333
0	81.037
93.5875	135.111
0	16.9087
0	17.8423
97.7472	98.3402
0	0
75.7951	43.6782
44.523	67.0498
76.3251	56.705
0	16.9087
0	17.8423
95.4545	98.3402
13.7626	0
86.3881	43.6782
46.496	67.0498
78.1671	56.705
0	16.9087
0	17.8423
87.5635	98.3402
0	0
69.5565	43.6782
64.1129	67.0498
78.8306	56.705

## Sheet: Figure 3B
Normlized VAF 1	Normalized VAF 2
52.75	56.3307
38.75	44.186
26.5	29.7158
67	65.1163
36.036	43.6548
23.8739	32.2335
28.3784	31.7259
65.7658	69.2893
35.5856	41.1168
27.027	31.2183
23.2179	33.4047
39.1039	59.9572
51.1202	68.7366
37.2709	52.6767
17.7189	24.197
31.9756	53.3191
78.2077	110.278
63.9535	64.1892
53.4884	37.8378
18.6047	14.8649
32.5581	19.5946
31.3953	20.2703
47.6744	41.8919
47.6744	33.7838
16.2791	15.5405
45.9364	42.6593
64.311	65.928
64.7309	51.7745
85.2691	69.3111
51.983	42.38
51.983	42.7975
37.2521	27.9749
32.6316	61.7647
95.7895	86.7647
32.6316	35.2941
23.1579	30.8824
63.1579	67.6471
70.9163	74.8322
21.1155	20.4698
68.9243	62.0805
49.4024	41.9463
28.8845	32.5503
8.36653	6.37584
64.741	69.4631
37.2937	46.5079
38.6139	42.381
62.0462	65.7143
38.2838	42.381
55.9406	57.3016
75.0825	76.5079
45.3488	0
60.4651	0
36.0465	0
58.1395	71.7949
0	0
66.9291	69.0741
44.8819	44.6296
33.8583	40.3704
52.4934	65.1852
38.1818	25.7143
60.6061	57.8571
43.0303	21.4286
27.8788	17.1429
31.1688	25.2174
51.9481	62.6087
62.3377	53.0435
0	19.1304
0	0
100	133.654
61.8321	63.4615
47.3282	65.3846
104.58	147.115
46.589	66.3043
49.584	51.4493
50.7488	50
84.5258	71.0145
30.4878	41.3115
54.878	49.5082
63.8211	64.5902
26.0163	33.1148
59.2105	55.2972
13.8158	12.6615
14.2544	13.6951
13.1579	11.3695
12.0614	15.2455
68.6404	66.4083
11.6228	10.8527
42.5439	41.6021
37.5796	69.3878
19.7452	0
25.4777	0
65.6051	0
43.3121	44.898
65.6051	44.898
42.6752	0
32.5581	16.3462
30.2326	32.6923
62.7907	35.5769
63.9535	53.8462
63.9535	22.1154
51.1628	75
25.5814	20.1923
64.5646	43.4426
39.6396	60.6557
46.5465	59.0164
48.4765	42.7481
41.8283	23.6641
66.759	61.0687
100.831	80.916
52.75	49.2795
38.75	35.4467
26.5	30.2594
67	51.0086
36.036	37.4753
23.8739	25.641
28.3784	28.7968
65.7658	74.359
35.5856	33.5306
27.027	29.783
23.2179	46.0385
39.1039	69.379
51.1202	71.5203
37.2709	62.0985
17.7189	35.1178
31.9756	64.8822
78.2077	135.546
63.9535	69.3878
53.4884	122.449
18.6047	44.898
32.5581	44.898
31.3953	28.5714
47.6744	55.102
47.6744	95.9184
16.2791	30.6122
45.9364	39.3939
64.311	61.6162
64.7309	70.6173
85.2691	86.6667
51.983	65.8025
51.983	44.5679
37.2521	33.2099
32.6316	0
95.7895	116.667
32.6316	50
23.1579	50
63.1579	53.3333
70.9163	70.5179
21.1155	19.7211
68.9243	65.3386
49.4024	43.6255
28.8845	32.4701
8.36653	8.36653
64.741	75.0996
37.2937	47.9532
38.6139	48.7329
62.0462	61.5984
38.2838	44.2495
55.9406	61.2086
75.0825	71.7349
45.3488	32.6531
60.4651	61.2245
36.0465	44.898
58.1395	55.102
0	34.6939
66.9291	61.5789
44.8819	38.4211
33.8583	33.6842
52.4934	38.4211
38.1818	34.6154
60.6061	61.5385
43.0303	32.6923
27.8788	22.1154
31.1688	33.4975
51.9481	66.2562
62.3377	65.5172
0	22.4138
0	3.44828
56.3307	49.2795
44.186	35.4467
29.7158	30.2594
65.1163	51.0086
43.6548	37.4753
32.2335	25.641
31.7259	28.7968
69.2893	74.359
41.1168	33.5306
31.2183	29.783
33.4047	46.0385
59.9572	69.379
68.7366	71.5203
52.6767	62.0985
24.197	35.1178
53.3191	64.8822
110.278	135.546
64.1892	69.3878
37.8378	122.449
14.8649	44.898
19.5946	44.898
20.2703	28.5714
41.8919	55.102
33.7838	95.9184
15.5405	30.6122
42.6593	39.3939
65.928	61.6162
51.7745	70.6173
69.3111	86.6667
42.38	65.8025
42.7975	44.5679
27.9749	33.2099
61.7647	0
86.7647	116.667
35.2941	50
30.8824	50
67.6471	53.3333
74.8322	70.5179
20.4698	19.7211
62.0805	65.3386
41.9463	43.6255
32.5503	32.4701
6.37584	8.36653
69.4631	75.0996
46.5079	47.9532
42.381	48.7329
65.7143	61.5984
42.381	44.2495
57.3016	61.2086
76.5079	71.7349
0	32.6531
0	61.2245
0	44.898
71.7949	55.102
0	34.6939
69.0741	61.5789
44.6296	38.4211
40.3704	33.6842
65.1852	38.4211
25.7143	34.6154
57.8571	61.5385
21.4286	32.6923
17.1429	22.1154
25.2174	33.4975
62.6087	66.2562
53.0435	65.5172
19.1304	22.4138
0	3.44828
52.75	38.8446
38.75	40.239
26.5	33.0677
67	65.3386
36.036	44.2202
23.8739	39.0826
28.3784	29.5413
65.7658	75.5963
35.5856	34.6789
27.027	35.9633
23.2179	34.8354
39.1039	55.286
51.1202	69.1508
37.2709	51.4731
17.7189	28.9428
31.9756	59.0988
78.2077	115.425
63.9535	51.6484
53.4884	78.022
18.6047	16.4835
32.5581	33.5165
31.3953	41.7582
47.6744	60.989
47.6744	76.3736
16.2791	24.1758
56.3307	38.8446
44.186	40.239
29.7158	33.0677
65.1163	65.3386
43.6548	44.2202
32.2335	39.0826
31.7259	29.5413
69.2893	75.5963
41.1168	34.6789
31.2183	35.9633
33.4047	34.8354
59.9572	55.286
68.7366	69.1508
52.6767	51.4731
24.197	28.9428
53.3191	59.0988
110.278	115.425
64.1892	51.6484
37.8378	78.022
14.8649	16.4835
19.5946	33.5165
20.2703	41.7582
41.8919	60.989
33.7838	76.3736
15.5405	24.1758
49.2795	38.8446
35.4467	40.239
30.2594	33.0677
51.0086	65.3386
37.4753	44.2202
25.641	39.0826
28.7968	29.5413
74.359	75.5963
33.5306	34.6789
29.783	35.9633
46.0385	34.8354
69.379	55.286
71.5203	69.1508
62.0985	51.4731
35.1178	28.9428
64.8822	59.0988
135.546	115.425
69.3878	51.6484
122.449	78.022
44.898	16.4835
44.898	33.5165
28.5714	41.7582
55.102	60.989
95.9184	76.3736
30.6122	24.1758

## Sheet: Figure 4A
Patient	Tissue TMB	ctDNA TMB
17-042	8.09	6.69
17-045	8.6	6.81
17-058	68.01	57.44
17-095	6.56	5.32
17-106	10.53	8.91
17-160	5.53	8.51
17-167	21.14	13.34
17-186	4.59	15.27
17-194	6.84	7
17-225	17.34	13.72
17-229	9.75	23.93
17-233	4.05	4.91
17-262	39.04	26.75
17-279	7.53	7.35
17-285	4.88	5.92
17-294	6.9	2.21
17-297	3.32	4.46
17-304	6.03	4.3
BC-001	4.23	4.24
BC-005	37.67	37.03
BC-007	28.26	10.79
BC-008	18.71	10.75
BC-015	8.96	13.1
BC-016	40.17	35.91
BC-017	15.06	18.92
BC-018	9.02	9.19
BC-020	10.69	7.57
d10044	3.41	3.7
d10091	32.77	26.21
d10840	22.7	22.44
d10892	12.96	13.46
d11340	21.51	20
ID11	4.25	4.79
ID13	10.01	11.68
ID14	22.86	19.63
ID16	32.6	34.49
ID17	24.36	17.67
ID18	14.59	10.97
ID2	15.93	19.76
ID21	9.77	16.3
ID3	11.82	9.7
ID4	15.5	13.24
ID5	28.08	22.94
T-015	7.41	9.6
T-022	5.26	23.58
T-029	21.32	18.66

## Sheet: Figure 4D
Patient	TMP	FGFR3 altered
17-042	1774.46	1
17-045	332.763	0
17-045	251.305	0
17-045	293.071	0
17-045	1182.9	0
17-045	725.289	0
17-045	496.322	0
17-045	842.091	0
17-058	71.527	0
17-086	283.846	0
17-086	377.696	0
17-095	272.34	0
17-095	171.077	0
17-095	59.5107	0
17-095	869.644	0
17-099	17.4083	0
17-106	41.6681	0
17-160	240.059	0
17-167	149.224	0
17-186	338.713	0
17-186	320.418	0
17-194	21.759	0
17-225	443.398	0
17-229	35.0597	0
17-229	5.53236	0
17-233	185.747	0
17-261	1822.71	1
17-261	1920	1
17-262	94.5825	0
17-279	367.33	0
17-285	26.7346	0
17-294	115.494	0
17-294	104.496	0
17-297	60.7453	0
17-304	1064.03	1
17-304	649.641	0
17-304	619.159	0
17-305	28.3008	0
17-305	8.91056	0
17-305	12.8559	0
17-309	266.355	0
18-211	20.8735	0
18-211	139.906	0
BC-001	64.3087	0
BC-002	564.673	0
BC-002	2681.78	0
BC-005	1880.94	1
BC-005	836.254	0
BC-005	209.21	0
BC-007	237.568	0
BC-008	72.7784	0
BC-010	52.3585	0
BC-016	163.728	0
BC-016	183.022	0
BC-017	20.1566	0
BC-017	43.9203	0
BC-017	420.928	0
BC-017	79.1397	0
BC-018	802.345	0
BC-019	74.4331	0
BC-020	78.2456	0
BC-020	173.677	0
BC-T2	91.7167	0
d10044	172.875	0
d10091	352.462	0
d10840	521.498	0
d10840	222.19	0
d10892	92.7283	0
d10892	55.591	0
d11340	277.853	0
ID11	167.981	0
ID12	234.463	0
ID13	1399.66	1
ID14	177.921	0
ID15	9365.32	1
ID16	1263.99	0
ID17	121.902	0
ID18	506.731	1
ID21	924.758	0
ID2	1448.3	0
ID3	63.9966	0
ID4	103.664	0
ID5	14.8087	0
ID8	171.012	0
ID9	52.9764	0
T-022	883.565	0

## Sheet: Figure 5B
Patient	TMP	ERBB2 altered
17-042	560.834	0
17-045	995.817	0
17-045	1082.39	0
17-045	793.545	0
17-045	1473.71	0
17-045	1092.93	0
17-045	1043.51	0
17-045	1431.55	0
17-058	795.555	0
17-086	1076.01	0
17-086	764.108	0
17-095	566.334	0
17-095	531.48	0
17-095	406.346	0
17-095	676.939	0
17-099	349.506	1
17-106	2043.18	1
17-160	493.897	0
17-167	562.897	0
17-186	1975.83	0
17-186	1851.31	0
17-194	2131.73	0
17-225	6239.92	1
17-229	379.589	0
17-229	363.555	0
17-233	2045.06	0
17-261	1146.48	0
17-261	859.464	0
17-262	1241.91	0
17-279	2356.68	1
17-285	198.796	0
17-294	874.981	0
17-294	2558.07	0
17-297	2433.1	0
17-304	1197.75	0
17-304	1773.24	0
17-304	1352.34	0
17-305	2130.18	0
17-305	3172.16	0
17-305	1245.67	0
17-309	806.05	0
18-211	208.735	0
18-211	1205.61	0
BC-001	836.013	0
BC-002	744.531	0
BC-002	1861.69	1
BC-005	784.341	1
BC-005	1423.91	0
BC-005	450.507	0
BC-007	1139.5	1
BC-008	354.601	0
BC-010	367.079	0
BC-016	35616.7	1
BC-016	49454.5	1
BC-017	3017.35	1
BC-017	3122.5	1
BC-017	7778.41	1
BC-017	4467.07	1
BC-018	347.425	0
BC-019	464.432	0
BC-020	748.654	0
BC-020	2377.09	0
BC-T2	448.161	0
d10044	691.499	0
d10091	16698.8	1
d10840	1216.58	0
d10840	696.84	0
d10892	455.306	0
d10892	2246.13	0
d11340	1971.28	1
ID11	380.981	0
ID12	42489	1
ID13	499.932	0
ID14	1388.57	0
ID15	3939.01	0
ID16	1902.17	1
ID17	18281.6	1
ID18	1459.34	0
ID21	888.542	1
ID2	1342.67	0
ID3	2044.01	0
ID4	336.209	0
ID5	2486.57	0
ID8	515.419	0
ID9	851.827	0
T-022	1039.09	0
